# Supplementary material for: Cepharanthine Promotes Ca2+-Independent Premature Red Blood Cell Death Through Metabolic Insufficiency and p38 MAPK/CK1α/COX/MLKL/PKC/iNOS Signaling
Source: Int J Mol Sci. 2025 Jul 27;26(15):7250. doi: 10.3390/ijms26157250 (PMC12347933; doi:10.3390/ijms26157250)
Supplement: Supplementary file 1 [file ijms-26-07250-s001.zip]

Archive with 1 entries (1 files):
- ijms-3745374-supplementary.pdf
